# Supplementary material for: Antioxidant Activities in Kenaf (Hibiscus cannabinus) Shoots during Growth Stages and Destination of Chlorogenic Acid and Kaempferol Glycosides
Source: Antioxidants (Basel). 2024 Apr 26;13(5):532. doi: 10.3390/antiox13050532 (PMC11117515; doi:10.3390/antiox13050532)
Supplement: Supplementary file 1 [file antioxidants-13-00532-s001.zip]

Archive with 1 entries (1 files):
- antioxidants-2932251-supplementary.pdf
